# Supplementary material for: Effects and Adaptive Responses of Sulfate-Reducing Biochemical System to Acid Stress
Source: Biomolecules. 2026 Mar 16;16(3):444. doi: 10.3390/biom16030444 (PMC13023848; doi:10.3390/biom16030444)
Supplement: Supplementary file 1 [file biomolecules-16-00444-s001.zip]

Archive with 1 entries (1 files):
- biomolecules-4115905-supplementary.pdf
